# Supplementary material for: Genetically Depauperate and Still Successful: Few Multilocus Genotypes of the Introduced Parthenogenetic Weevil Naupactus cervinus (Coleoptera: Curculionidae) Prevail in the Continental United States
Source: Insects. 2023 Jan 22;14(2):113. doi: 10.3390/insects14020113 (PMC9958569; doi:10.3390/insects14020113)
Supplement: Supplementary file 1 [file insects-14-00113-s001.zip]

Archive with 1 entries (1 files):
- insects-2140009-supplementary.pdf
